# Supplementary material for: Genome wide-scale CRISPR-Cas9 knockout screens identify a fitness score for optimized risk stratification in colorectal cancer
Source: J Transl Med. 2024 Jun 10;22:554. doi: 10.1186/s12967-024-05323-3 (PMC11163718; doi:10.1186/s12967-024-05323-3)
Supplement: Supplementary file 1 — Supplementary Material 1 [file 12967_2024_5323_MOESM1_ESM.xlsx]

## Sheet: Sheet1
Table S1. Detailed basic information for 4 public datasets
Accession	GSE39582	GSE17536	GSE161158	TCGA-COAD
Platform	Affymetrix Human Genome U133 Plus 2.0 Array			Illumina RNAseq
GPL	GPL570
PMID	23700391	19914252	34114372
Number of Patients	579	145	200	393
Age
≤65	227	66	101	166
>65	347	79	99	277
Not available	5	0
Gender
Male	317	76	NA	205
Female	260	69	NA	188
AJCC stage
I	38	24	33	62
II	270	55	74	150
III	210	56	76	109
IV	61	10	17	611
Not available	0	0	0	11
