# Supplementary material for: Genome wide-scale CRISPR-Cas9 knockout screens identify a fitness score for optimized risk stratification in colorectal cancer
Source: J Transl Med. 2024 Jun 10;22:554. doi: 10.1186/s12967-024-05323-3 (PMC11163718; doi:10.1186/s12967-024-05323-3)
Supplement: Supplementary file 2 — Supplementary Material 2 [file 12967_2024_5323_MOESM2_ESM.xlsx]

## Sheet: Sheet1
Table S2. A total of 30 published signatures were retrieved.
Model	PMID	Author	gene	coefficients	Risk score formular
Model-1	30654001	Chen	SLC4A4	-0.1068	Risk score=-0.1068*SLC4A4-0.2564*NFE2L3+0.2082*GLDN+0.0834*PCOLCE2+0.3424*TIMP1+0.1149*CCL28-0.0991*SCGB2A1-0.1080 *AXIN2-0.1516*MMP1
Model-1	30654001	Chen	NFE2L3	-0.2564
Model-1	30654001	Chen	GLDN	0.2082
Model-1	30654001	Chen	PCOLCE2	0.0834
Model-1	30654001	Chen	TIMP1	0.3424
Model-1	30654001	Chen	CCL28	0.1149
Model-1	30654001	Chen	SCGB2A1	-0.0991
Model-1	30654001	Chen	AXIN2	-0.108
Model-1	30654001	Chen	MMP1	-0.1516
Model-2	35067161	Du	ACACA	-0.295	Risk score=-0.295* ACACA-0.158*NFS1-0.289*GSS
Model-2	35067161	Du	NFS1	-0.158
Model-2	35067161	Du	GSS	-0.289
Model-3	35848857	Han	HSD17B2	0.068844	Risk score=0.06884398*HSD17B2+0.09017162*KLK6+0.17856722*FOLR1-0.03860415* HTR2B+0.25070634*GAS6+0.08315342*CHN2-0.08958095*MMP12-0.065265*SPAG1-0.10217968*CKMT2-0.13004981 *GZMB-0.25104036*CRYM-0.43832989*RAB15-0.3750716*DIMT1-0.07178523*KCNE3+0.16357082*NT5E+0.06645897* EPHA2+0.3001942*PCDHB2
Model-3	35848857	Han	KLK6	0.0901716
Model-3	35848857	Han	FOLR1	0.178567
Model-3	35848857	Han	HTR2B	-0.0386041
Model-3	35848857	Han	GAS6	0.250706
Model-3	35848857	Han	CHN2	0.0831534
Model-3	35848857	Han	MMP12	-0.089581
Model-3	35848857	Han	SPAG1	0.065265
Model-3	35848857	Han	CKMT2	-0.10218
Model-3	35848857	Han	GZMB	-0.13005
Model-3	35848857	Han	CRYM	-0.25104
Model-3	35848857	Han	RAB15	-0.43833
Model-3	35848857	Han	DIMT1	-0.375072
Model-3	35848857	Han	KCNE3	-0.0717852
Model-3	35848857	Han	NT5E	0.163571
Model-3	35848857	Han	EPHA2	0.066459
Model-3	35848857	Han	PCDHB2	0.300194
Model-4	32771948	Li	GLP2R	-0.11758	Risk score=-0.11758*GLP2R-0.06016*NR3C2-0.10207*ZC3HAV1L+0.09357*SCG2-0.00615*GDF15-0.07016*TG+0.09061* ULBP2+0.16894*PTH1R+0.50362*UCN+0.20628*STC1-0.07878*UCN3+0.16237*INHBB-0.11964*ORM1-0.06180*IL1A+0.01244*HAMP-0.02415* PCSK1
Model-4	32771948	Li	NR3C2	-0.06016
Model-4	32771948	Li	ZC3HAV1L	-0.10207
Model-4	32771948	Li	SCG2	0.09357
Model-4	32771948	Li	GDF15	-0.00615
Model-4	32771948	Li	TG	-0.07016
Model-4	32771948	Li	ULBP2	0.09061
Model-4	32771948	Li	PTH1R	0.16894
Model-4	32771948	Li	UCN	0.50362
Model-4	32771948	Li	STC1	0.20628
Model-4	32771948	Li	UCN3	-0.07878
Model-4	32771948	Li	INHBB	0.16237
Model-4	32771948	Li	ORM1	-0.11964
Model-4	32771948	Li	IL1A	-0.0618
Model-4	32771948	Li	HAMP	0.01244
Model-4	32771948	Li	PCSK1	-0.02415
Model-5	34193202	Lin	NPR2	0.00114793	Risk score=0.001147931*NPR2-0.051330997*METTL2B-0.093368820*OGDHL-0.021189816*LIPG+0.062357273*PLCE1-0.001714569*ALOX12B-0.002864414*CS+0.004665854*CYP2D6-0.056701244*ACOX2-0.004773017*AMACR+0.103628320*ABCD4+0.012935257*PLA2G4D-0.085578720*PSME1+0.031996003*RPS25-0.016833515*NHP2-0.037035969*DDX52+0.198098959*INHBB -0.015210631*POMT1
Model-5	34193202	Lin	METTL2B	-0.051331
Model-5	34193202	Lin	OGDHL	-0.0933688
Model-5	34193202	Lin	LIPG	-0.0211898
Model-5	34193202	Lin	PLCE1	0.0623573
Model-5	34193202	Lin	ALOX12B	-0.00171457
Model-5	34193202	Lin	CS	-0.00286441
Model-5	34193202	Lin	CYP2D6	0.00466585
Model-5	34193202	Lin	ACOX2	-0.0567012
Model-5	34193202	Lin	AMACR	-0.00477302
Model-5	34193202	Lin	ABCD4	0.103628
Model-5	34193202	Lin	PLA2G4D	0.0129353
Model-5	34193202	Lin	PSME1	-0.0855787
Model-5	34193202	Lin	RPS25	0.031996
Model-5	34193202	Lin	NHP2	-0.0168335
Model-5	34193202	Lin	DDX52	-0.037036
Model-5	34193202	Lin	INHBB	0.198099
Model-5	34193202	Lin	POMT1	-0.0152106
Model-6	36451426	Ping	PGF	0.014	Risk score=PGF*0.014+ADAM8*0.02 1+RGS16*0.027+TIMP1*0.057+SIX4*0.085+S LC39A13*0.21+ELFN*0.27
Model-6	36451426	Ping	ADAM8	0.021
Model-6	36451426	Ping	RGS16	0.027
Model-6	36451426	Ping	TIMP1	0.057
Model-6	36451426	Ping	SIX4	0.085
Model-6	36451426	Ping	SLC39A13	0.21
Model-6	36451426	Ping	ELFN1	0.27
Model-7	35968507	Shen	LGALS2	-0.13614	Risk score=-0.13614*LGALS2-0.60881*GDE1-0.49609*MPC1-0.20530 *GNG5+0.05613*BST2+0.12894*TPM2-0.16624*PRELID2+0.48635*CAPS-0.83941*CACNA1D
Model-7	35968507	Shen	GDE1	-0.60881
Model-7	35968507	Shen	MPC1	-0.49609
Model-7	35968507	Shen	GNG5	-0.2053
Model-7	35968507	Shen	BST2	0.05613
Model-7	35968507	Shen	TPM2	0.12894
Model-7	35968507	Shen	PRELID2	-0.16624
Model-7	35968507	Shen	CAPS	0.48635
Model-7	35968507	Shen	CACNA1D	-0.83941
Model-8	22991413	Sveen	CXCL9	-0.1	Risk score=-0.1*CXCL9+0.04*DMBT1+0.05*NT5E-0.08*OLFM4+0.1*SEMA3A-0.02*UGT2B17+0.1*WNT11
Model-8	22991413	Sveen	DMBT1	0.04
Model-8	22991413	Sveen	NT5E	0.05
Model-8	22991413	Sveen	OLFM4	-0.08
Model-8	22991413	Sveen	SEMA3A	0.1
Model-8	22991413	Sveen	UGT2B17	-0.02
Model-8	22991413	Sveen	WNT11	0.1
Model-9	34364366	Wang yuan	A2ML1	0.1217	Risk score=0.1217*A2ML1+0.03442*CALB2-0.6693*CD1B+0.04806*COL22A1+0.4471*FCRL2+0.00069*GPX3+0.05368*HAND1+0.0023*IDO1+0.006* LAMP5+0.07625*MAP2+0.02431*MMRN1+0.1085*NKAIN4+0.3541 *VAX2
Model-9	34364366	Wang yuan	CALB2	0.03442
Model-9	34364366	Wang yuan	CD1B	-0.6693
Model-9	34364366	Wang yuan	COL22A1	0.04806
Model-9	34364366	Wang yuan	FCRL2	0.4471
Model-9	34364366	Wang yuan	GPX3	0.00069
Model-9	34364366	Wang yuan	HAND1	0.05368
Model-9	34364366	Wang yuan	IDO1	0.0023
Model-9	34364366	Wang yuan	LAMP5	0.006
Model-9	34364366	Wang yuan	MAP2	0.07625
Model-9	34364366	Wang yuan	MMRN1	0.02431
Model-9	34364366	Wang yuan	NKAIN4	0.1085
Model-9	34364366	Wang yuan	VAX2	0.3541
Model-10	36518242	Xiao	NAT2	-0.32727	Risk score=-0.32727*NAT2-0.16282*UGT2A3+0.34818*STC2+0.33961*ESM1
Model-10	36518242	Xiao	UGT2A3	-0.16282
Model-10	36518242	Xiao	STC2	0.34818
Model-10	36518242	Xiao	ESM1	0.33961
Model-11	33658390	Yue	CCNB1	-0.00482	Risk score=-0.00482*CCNB1-0.000151*PIGR-0.000198*CXCL1-0.00104*CCL28-0.0130*PLK1+0.0201*VEGFA-0.00195*RPN2+0.00171*CLU+0.0117*FOXM1+0.00144*TIMP1+0.0167*PCSK5-0.00826*MPC1+0.0105*CD36+0.0000133*IGHG1+0.00373*IGFBP3
Model-11	33658390	Yue	PIGR	-0.000151
Model-11	33658390	Yue	CXCL1	-0.000198
Model-11	33658390	Yue	CCL28	-0.00104
Model-11	33658390	Yue	PLK1	-0.013
Model-11	33658390	Yue	VEGFA	0.0201
Model-11	33658390	Yue	RPN2	-0.00195
Model-11	33658390	Yue	CLU	0.00171
Model-11	33658390	Yue	FOXM1	0.0117
Model-11	33658390	Yue	TIMP1	0.00144
Model-11	33658390	Yue	PCSK5	0.0167
Model-11	33658390	Yue	MPC1	-0.00826
Model-11	33658390	Yue	CD36	0.0405
Model-11	33658390	Yue	IGHG1	1.33e-05
Model-11	33658390	Yue	IGFBP3	0.00373
Model-12	35487956	Zhang	INTS4	1.90654	Risk score=1.90654322*INTS4+3.58823772*AGFG2+1.497906193*BCCIP+2.491694604*SLC27A3+1.852487426* PLK3+2.567871349*HR+2.017448257*TIMP3
Model-12	35487956	Zhang	AGFG2	3.58824
Model-12	35487956	Zhang	BCCIP	1.49791
Model-12	35487956	Zhang	SLC27A3	2.49169
Model-12	35487956	Zhang	PLK3	1.85249
Model-12	35487956	Zhang	HR	2.56787
Model-12	35487956	Zhang	TIMP3	2.01745
Model-13	35681225	Zheng	COLEC12	0.243	Risk score=0.243*COLEC12+0.183*EFEMP2+0.243* STON1+0.211*TCEAL7+0.297*C14orf132
Model-13	35681225	Zheng	EFEMP2	0.183
Model-13	35681225	Zheng	STON1	0.243
Model-13	35681225	Zheng	TCEAL7	0.211
Model-13	35681225	Zheng	C14orf132	0.297
Model-14	36248908	Zhu	FDX1	0.018928	Risk score=0.018928*FDX1+0.246578*LIPT1+0.001847*LIAS+0.01016*DLD+0.001574*DLAT+0.016278*PDHA1+0.001473*PDHB+0.127527*MTF1+0.008571*GLS+0.00017*CDKN2A+0.153135*DBT+0.144488*DLST+0.067755*SLC31A1+0.031277*ATP7A+0.055388*ATP7B
Model-14	36248908	Zhu	LIPT1	0.246578
Model-14	36248908	Zhu	LIAS	0.001847
Model-14	36248908	Zhu	DLD	0.01016
Model-14	36248908	Zhu	DLAT	0.001574
Model-14	36248908	Zhu	PDHA1	0.016278
Model-14	36248908	Zhu	PDHB	0.001473
Model-14	36248908	Zhu	MTF1	0.127527
Model-14	36248908	Zhu	GLS	0.008571
Model-14	36248908	Zhu	CDKN2A	0.00017
Model-14	36248908	Zhu	DBT	0.153135
Model-14	36248908	Zhu	DLST	0.144488
Model-14	36248908	Zhu	SLC31A1	0.067755
Model-14	36248908	Zhu	ATP7A	0.031277
Model-14	36248908	Zhu	ATP7B	0.055388
Model-15	33767290	Zuo	PKM	0.0011	Risk score=0.0011*PKM+0.0076*GPX3+0.0052*LPCAT1-0.0060*ENOPH1-0.0044*ACAA2-0.0041*UGT2A3+0.0934*ADCY5-0.0119*PAFAH1B3-0.0578*CPT2-0.0461*ACOX1+0.0102*PTGDS
Model-15	33767290	Zuo	GPX3	0.0076
Model-15	33767290	Zuo	LPCAT1	0.0052
Model-15	33767290	Zuo	ENOPH1	-0.006
Model-15	33767290	Zuo	ACAA2	-0.0044
Model-15	33767290	Zuo	UGT2A3	-0.0041
Model-15	33767290	Zuo	ADCY5	0.0934
Model-15	33767290	Zuo	PAFAH1B3	-0.0119
Model-15	33767290	Zuo	CPT2	-0.0578
Model-15	33767290	Zuo	ACOX1	-0.0461
Model-15	33767290	Zuo	PTGDS	0.0102
Model-16	37090726	Yu	PTGER2	-0.744	Risk score=-0.744*PTGER2+0.295*FGF2+0.155*IGFBP3+0.520*ANGPTL4+0.106*DKK1+0.337*WNT16+0.012*SPP1
Model-16	37090726	Yu	FGF2	0.295
Model-16	37090726	Yu	IGFBP3	0.155
Model-16	37090726	Yu	ANGPTL4	0.52
Model-16	37090726	Yu	DKK1	0.106
Model-16	37090726	Yu	WNT16	0.337
Model-16	37090726	Yu	SPP1	0.012
Model-17	36925638	Feng	MFNG	0.417	Risk score = 0.417*MFNG+0.424*GPRC5B+0.137*TNNT1-0.389*CCL22+0.308*NOXA1+0.149*PABPC1L+0.338*PCOLCE2+0.337*MID2-0.215*CPA3+0.261*HSPA1A+0.161*CALB1
Model-17	36925638	Feng	GPRC5B	0.424
Model-17	36925638	Feng	TNNT1	0.137
Model-17	36925638	Feng	CCL22	-0.389
Model-17	36925638	Feng	NOXA1	0.308
Model-17	36925638	Feng	PABPC1L	0.149
Model-17	36925638	Feng	PCOLCE2	0.338
Model-17	36925638	Feng	MID2	0.337
Model-17	36925638	Feng	CPA3	-0.215
Model-17	36925638	Feng	HSPA1A	0.261
Model-17	36925638	Feng	CALB1	0.161
Model-18	36915600	Chai	CXCL13	-0.51571	Risk score=-0.51575*CXCL13-0.24950*CXCL14+0.43928*SFRP5-0.31070*THBS4
Model-18	36915600	Chai	CXCL14	-0.2495
Model-18	36915600	Chai	SFRP5	0.43928
Model-18	36915600	Chai	THBS4	-0.3107
Model-19	36911403	Ai	ANGPTL4	0.109	Risk score=0.109*ANGPTL4+0.005*IDO1-0.006*NOX1-0.016CXCL3+0.076*LTB4R+0.133*IL1RL2+0.304*CD72-0.018*NOS2-1.689*NUDT6
Model-19	36911403	Ai	IDO1	0.005
Model-19	36911403	Ai	NOX1	-0.006
Model-19	36911403	Ai	CXCL3	-0.016
Model-19	36911403	Ai	LTB4R	0.076
Model-19	36911403	Ai	IL1RL2	0.133
Model-19	36911403	Ai	CD72	0.304
Model-19	36911403	Ai	NOS2	-0.018
Model-19	36911403	Ai	NUDT6	-1.689
Model-20	36777511	zhu qian	DCBLD2	0.1443	Risk score=0.1443*DCBLD2-0.0585*RAB11FIP1-0.3256*CTLA4+0.1447*HOXC6+0.0745*KRT6A
Model-20	36777511	zhu qian	RAB11FIP1	-0.0585
Model-20	36777511	zhu qian	CTLA4	-0.3256
Model-20	36777511	zhu qian	HOXC6	0.1447
Model-20	36777511	zhu qian	KRT6A	0.0745
Model-21	36727052	Zhang hao	PMCH	-0.15217	Risk score=-0.152169986*PMCH+0.007619784*LRP2+ -0.001180128*NAT1+0.00554486*NKAIN4-0.021669547*CD1B
Model-21	36727052	Zhang hao	LRP2	0.00761978
Model-21	36727052	Zhang hao	NAT1	-0.00118013
Model-21	36727052	Zhang hao	NKAIN4	0.00554486
Model-21	36727052	Zhang hao	CD1B	-0.0216695
Model-22	36589748	Wan yan	AEN	0.2768	Risk score=0.2768*AEN-0.2698*LGALS4-0.0915*XDH
Model-22	36589748	Wan yan	LGALS4	-0.2698
Model-22	36589748	Wan yan	XDH	-0.0915
Model-23	36505872	Luo bi	CDKN2A	0.1274	Risk score=0.1274*CDKN2A-0.5476*SDHB+0.1863*CCS+0.2693*ULK1-0.0827*CMC1
Model-23	36505872	Luo bi	SDHB	-0.5476
Model-23	36505872	Luo bi	CCS	0.1863
Model-23	36505872	Luo bi	ULK1	0.2693
Model-23	36505872	Luo bi	CMC1	-0.0827
Model-24	36505813	Wang ye	TRAF2	0.2	Risk score=0.20*TRAF2+0.057*UCHL1+ 0.164*DAPK1+0.041*TRADD +0.381*RBCK1- 0.269*VDAC3+0.213*JMJD7-PLA2G4B+0.220*H2AC6
Model-24	36505813	Wang ye	UCHL1	0.057
Model-24	36505813	Wang ye	DAPK1	0.164
Model-24	36505813	Wang ye	TRADD	0.041
Model-24	36505813	Wang ye	RBCK1	0.381
Model-24	36505813	Wang ye	VDAC3	-0.269
Model-24	36505813	Wang ye	JMJD7-PLA2G4B	0.213
Model-24	36505813	Wang ye	HIST1H2AC	0.22
Model-25	36319976	Wang di	DKC1	0.6734	Risk score=0.6374*DKC1+0.7798*NSUN5+0.2717*FLNA-0.2354*CSE1L
Model-25	36319976	Wang di	NSUN5	0.7798
Model-25	36319976	Wang di	FLNA	0.2717
Model-25	36319976	Wang di	CSE1L	-0.2354
Model-26	36323529	Li jian	CLU	0.000417265	Risk score = 0.000417265*CLU+0.000830242*HSP90AA1-0.088314544*JAK2+0.054440541*MAP3K5-0.024912456*NFKB2+0.006408316*PLAU+0.02940168*PTK2+0.019917534*RECQL4-0.013127149*S100B
Model-26	36323529	Li jian	HSP90AA1	0.000830242
Model-26	36323529	Li jian	JAK2	-0.0883145
Model-26	36323529	Li jian	MAP3K5	0.0544405
Model-26	36323529	Li jian	NFKB2	-0.0249125
Model-26	36323529	Li jian	PLAU	0.00640832
Model-26	36323529	Li jian	PTK2	0.0294017
Model-26	36323529	Li jian	RECQL4	0.0199175
Model-26	36323529	Li jian	S100B	-0.0131271
Model-27	35912258	Chen zhi	GZMA	0.00970076	Risk score = 0.009700763*GZMA-0.008832146*CASP5-0.010979061*SDHB+0.058084338*EEF2K+0.013626306*NR1H2-0.069373213*RIPK3+0.080178474*BTK
Model-27	35912258	Chen zhi	CASP5	-0.00883215
Model-27	35912258	Chen zhi	SDHB	-0.0109791
Model-27	35912258	Chen zhi	EEF2K	0.0580843
Model-27	35912258	Chen zhi	NR1H2	0.0136263
Model-27	35912258	Chen zhi	RIPK3	-0.0693732
Model-27	35912258	Chen zhi	BTK	0.0801785
Model-28	36246625	Wu zi	SLC2A3	0.0629	Risk score=0.0629*SLC2A3+0.1449*TMPRSS11E-0.3557*UPK3B
Model-28	36246625	Wu zi	TMPRSS11E	0.1449
Model-28	36246625	Wu zi	UPK3B	-0.3557
Model-29	35910200	Zhao zhe	CACNA1C	0.195	Risk score=0.195*CACNA1C+ 0.563*COL4A5+0.734*ADRA2B+0.082*EGFR+0.299*LMBR1L+0.119*FZD7+0.007*PKM +0.384*IL20RB- 3.74PMCH-0.055*EPHB2
Model-29	35910200	Zhao zhe	COL4A5	0.563
Model-29	35910200	Zhao zhe	ADRA2B	0.734
Model-29	35910200	Zhao zhe	EGFR	0.082
Model-29	35910200	Zhao zhe	LMBR1L	0.299
Model-29	35910200	Zhao zhe	FZD7	0.119
Model-29	35910200	Zhao zhe	PKM	0.007
Model-29	35910200	Zhao zhe	IL20RB	0.384
Model-29	35910200	Zhao zhe	PMCH	-3.74
Model-29	35910200	Zhao zhe	EPHB2	-0.055
Model-30	35712285	Ren yang	ASPG	-0.33	Risk score=-0.33*ASPG expression+0.37*DUOX1+0.22*GAMT-0.47*GSR+0.15*MAT1A+0.48*MTAP-0.81*PSMD12+0.25*RIMKLB+0.65*RPL3L+0.45*RPS17
Model-30	35712285	Ren yang	DUOX1	0.33
Model-30	35712285	Ren yang	GAMT	0.22
Model-30	35712285	Ren yang	GSR	-0.47
Model-30	35712285	Ren yang	MAT1A	0.15
Model-30	35712285	Ren yang	MTAP	0.48
Model-30	35712285	Ren yang	PSMD12	-0.81
Model-30	35712285	Ren yang	RIMKLB	0.25
Model-30	35712285	Ren yang	RPL3L	0.65
Model-30	35712285	Ren yang	RPS17	0.45
